# Supplementary material for: Pentafecta for Radical Nephroureterectomy in Patients with High-Risk Upper Tract Urothelial Carcinoma: A Proposal for Standardization of Quality Care Metrics
Source: Cancers (Basel). 2022 Mar 31;14(7):1781. doi: 10.3390/cancers14071781 (PMC8997024; doi:10.3390/cancers14071781)
Supplement: Supplementary file 1 [file cancers-14-01781-s001.zip]

Archive with 3 entries (2 files):
- cancers-1646661-supplementary/
- cancers-1646661-supplementary/cancers-1646661-supplementary-done.pdf
- cancers-1646661-supplementary/Supplementary File S1.pdf
